# Supplementary material for: Identification of Bacterial Metabolites Modulating Breast Cancer Cell Proliferation and Epithelial-Mesenchymal Transition
Source: Molecules. 2023 Aug 5;28(15):5898. doi: 10.3390/molecules28155898 (PMC10420980; doi:10.3390/molecules28155898)
Supplement: Supplementary file 1 [file molecules-28-05898-s001.zip]

Archive with 1 entries (1 files):
- molecules-2507689-supplementary.pdf
